# Supplementary material for: Estimating Influenza Deaths in Canada, 1992–2009
Source: PLoS One. 2013 Nov 27;8(11):e80481. doi: 10.1371/journal.pone.0080481 (PMC3842334; doi:10.1371/journal.pone.0080481)
Supplement: Table S1 — Database containing weekly time-series of all-cause mortality and viral identifications. (XLSX) [file pone.0080481.s001.xlsx]

## Sheet: Table S1
Table S1: Database containing weekly time-series of all-cause mortality and viral identifications (See Table S2 for description)
WEEK	COUNT	DEATHDT	MONTH	YRSEAS	JAN1	FLUA	FLUB	RSVPOS	PCTA	PCTB	WEEKOFYRS
1	3527	1992-09-06	9	1993	0	0	0	0	0	0	1
2	3668	1992-09-13	9	1993	0	0	0	0	0	0	2
3	3568	1992-09-20	9	1993	0	0	0	0	0	0	3
4	3743	1992-09-27	9	1993	0	0	0	0	0	0	4
5	3788	1992-10-04	10	1993	0	0	0	1	0	0	5
6	3668	1992-10-11	10	1993	0	0	0	0	0	0	6
7	3774	1992-10-18	10	1993	0	0	0	1	0	0	7
8	3860	1992-10-25	10	1993	0	0	0	0	0	0	8
9	3800	1992-11-01	11	1993	0	0	0	4	0	0	9
10	3787	1992-11-08	11	1993	0	0	0	0	0	0	10
11	3826	1992-11-15	11	1993	0	0	0	5	0	0	11
12	3819	1992-11-22	11	1993	0	0	0	4	0	0	12
13	3777	1992-11-29	11	1993	0	2	0	5	0.0034	0	13
14	3869	1992-12-06	12	1993	0	0	0	2	0	0	14
15	3861	1992-12-13	12	1993	0	1	1	9	0.0021	0.0021	15
16	4042	1992-12-20	12	1993	0	0	2	15	0	0.0054	16
17	4110	1992-12-27	12	1993	0	0	8	29	0	0.01	17
18	4338	1993-01-03	1	1993	1	0	3	18	0	0.011	18
19	4248	1993-01-10	1	1993	0	0	6	25	0	0.0141	19
20	4054	1993-01-17	1	1993	0	0	14	34	0	0.0293	20
21	3960	1993-01-24	1	1993	0	4	10	49	0.0074	0.0186	21
22	3998	1993-01-31	1	1993	0	0	36	56	0	0.0642	22
23	4042	1993-02-07	2	1993	0	6	53	75	0.0094	0.0831	23
24	3989	1993-02-14	2	1993	0	28	44	103	0.0332	0.0521	24
25	4193	1993-02-21	2	1993	0	16	53	105	0.0184	0.061	25
26	4343	1993-02-28	2	1993	0	23	47	109	0.029	0.0593	26
27	4339	1993-03-07	3	1993	0	24	33	100	0.0269	0.037	27
28	4373	1993-03-14	3	1993	0	58	54	140	0.0519	0.0483	28
29	4464	1993-03-21	3	1993	0	46	33	105	0.0476	0.0341	29
30	4196	1993-03-28	3	1993	0	46	21	108	0.0622	0.0284	30
31	4214	1993-04-04	4	1993	0	65	16	113	0.0931	0.0229	31
32	4100	1993-04-11	4	1993	0	31	11	75	0.0689	0.0244	32
33	3885	1993-04-18	4	1993	0	22	10	69	0.0338	0.0154	33
34	4040	1993-04-25	4	1993	0	16	7	49	0.0479	0.021	34
35	3936	1993-05-02	5	1993	0	8	10	47	0.019	0.0238	35
36	3878	1993-05-09	5	1993	0	2	3	32	0.0064	0.0096	36
37	3840	1993-05-16	5	1993	0	2	0	19	0.0149	0	37
38	3634	1993-05-23	5	1993	0	1	2	14	0.0065	0.0129	38
39	3708	1993-05-30	5	1993	0	0	0	10	0	0	39
40	3758	1993-06-06	6	1993	0	0	0	24	0	0	40
41	3706	1993-06-13	6	1993	0	0	0	19	0	0	41
42	3623	1993-06-20	6	1993	0	0	0	8	0	0	42
43	3648	1993-06-27	6	1993	0	0	0	0	0	0	43
44	3811	1993-07-04	7	1993	0	0	0	16	0	0	44
45	3589	1993-07-11	7	1993	0	0	0	0	0	0	45
46	3506	1993-07-18	7	1993	0	0	0	0	0	0	46
47	3625	1993-07-25	7	1993	0	0	0	0	0	0	47
48	3621	1993-08-01	8	1993	0	0	0	0	0	0	48
49	3669	1993-08-08	8	1993	0	0	0	0	0	0	49
50	3684	1993-08-15	8	1993	0	0	0	0	0	0	50
51	3683	1993-08-22	8	1993	0	0	0	0	0	0	51
52	3699	1993-08-29	8	1993	0	0	0	1	0	0	52
53	3589	1993-09-05	9	1994	0	0	0	2	0	0	1
54	3601	1993-09-12	9	1994	0	0	0	1	0	0	2
55	3761	1993-09-19	9	1994	0	0	0	5	0	0	3
56	3807	1993-09-26	9	1994	0	0	0	8	0	0	4
57	3980	1993-10-03	10	1994	0	0	0	17	0	0	5
58	3822	1993-10-10	10	1994	0	0	0	10	0	0	6
59	3845	1993-10-17	10	1994	0	0	0	7	0	0	7
60	3880	1993-10-24	10	1994	0	1	0	15	0.0027	0	8
61	3964	1993-10-31	10	1994	0	0	0	12	0	0	9
62	3855	1993-11-07	11	1994	0	0	0	26	0	0	10
63	3941	1993-11-14	11	1994	0	0	0	27	0	0	11
64	3813	1993-11-21	11	1994	0	6	1	27	0.0145	0.0024	12
65	4015	1993-11-28	11	1994	0	7	1	33	0.0141	0.002	13
66	3955	1993-12-05	12	1994	0	11	0	60	0.0224	0	14
67	3916	1993-12-12	12	1994	0	38	0	63	0.0679	0	15
68	4190	1993-12-19	12	1994	0	30	0	58	0.06	0	16
69	4655	1993-12-26	12	1994	0	38	0	63	0.1016	0	17
70	4956	1994-01-02	1	1994	1	74	0	68	0.1418	0	18
71	4899	1994-01-09	1	1994	0	124	0	74	0.1837	0	19
72	4556	1994-01-16	1	1994	0	90	5	84	0.1495	0.0083	20
73	4595	1994-01-23	1	1994	0	59	9	95	0.0891	0.0136	21
74	4376	1994-01-30	1	1994	0	61	0	100	0.1066	0	22
75	4269	1994-02-06	2	1994	0	48	0	124	0.0763	0	23
76	4268	1994-02-13	2	1994	0	33	0	136	0.0516	0	24
77	4127	1994-02-20	2	1994	0	40	3	185	0.0586	0.0044	25
78	4117	1994-02-27	2	1994	0	20	0	165	0.0309	0	26
79	4120	1994-03-06	3	1994	0	19	1	114	0.0372	0.002	27
80	4040	1994-03-13	3	1994	0	8	0	108	0.016	0	28
81	3909	1994-03-20	3	1994	0	0	1	90	0	0.002	29
82	3846	1994-03-27	3	1994	0	3	0	56	0.009	0	30
83	3830	1994-04-03	4	1994	0	0	1	41	0	0.0027	31
84	3919	1994-04-10	4	1994	0	0	0	31	0	0	32
85	3812	1994-04-17	4	1994	0	0	1	25	0	0.0049	33
86	3892	1994-04-24	4	1994	0	0	0	19	0	0	34
87	3868	1994-05-01	5	1994	0	1	0	11	0.0048	0	35
88	3786	1994-05-08	5	1994	0	0	0	8	0	0	36
89	3837	1994-05-15	5	1994	0	0	0	4	0	0	37
90	3867	1994-05-22	5	1994	0	0	0	3	0	0	38
91	3739	1994-05-29	5	1994	0	0	0	7	0	0	39
92	3787	1994-06-05	6	1994	0	0	0	3	0	0	40
93	4146	1994-06-12	6	1994	0	0	0	4	0	0	41
94	3930	1994-06-19	6	1994	0	0	0	1	0	0	42
95	3622	1994-06-26	6	1994	0	0	0	1	0	0	43
96	3750	1994-07-03	7	1994	0	0	0	1	0	0	44
97	3782	1994-07-10	7	1994	0	0	0	0	0	0	45
98	3749	1994-07-17	7	1994	0	0	0	0	0	0	46
99	3714	1994-07-24	7	1994	0	0	0	0	0	0	47
100	3649	1994-07-31	7	1994	0	0	0	0	0	0	48
101	3563	1994-08-07	8	1994	0	0	0	0	0	0	49
102	3563	1994-08-14	8	1994	0	0	0	0	0	0	50
103	3584	1994-08-21	8	1994	0	0	0	0	0	0	51
104	3665	1994-08-28	8	1994	0	0	0	0	0	0	52
105	3738	1994-09-04	9	1995	0	0	0	0	0	0	1
106	3906	1994-09-11	9	1995	0	0	0	0	0	0	2
107	3674	1994-09-18	9	1995	0	0	0	3	0	0	3
108	3769	1994-09-25	9	1995	0	0	0	0	0	0	4
109	3786	1994-10-02	10	1995	0	0	0	3	0	0	5
110	3883	1994-10-09	10	1995	0	0	0	1	0	0	6
111	3940	1994-10-16	10	1995	0	0	0	1	0	0	7
112	3936	1994-10-23	10	1995	0	0	0	24	0	0	8
113	4069	1994-10-30	10	1995	0	0	0	19	0	0	9
114	3966	1994-11-06	11	1995	0	0	1	37	0	0.0044	10
115	3884	1994-11-13	11	1995	0	0	1	46	0	0.0031	11
116	3954	1994-11-20	11	1995	0	0	0	53	0	0	12
117	3966	1994-11-27	11	1995	0	0	0	76	0	0	13
118	4137	1994-12-04	12	1995	0	0	0	140	0	0	14
119	4108	1994-12-11	12	1995	0	0	0	201	0	0	15
120	4135	1994-12-18	12	1995	0	0	0	180	0	0	16
121	4127	1994-12-25	12	1995	0	1	2	228	0.0027	0.0054	17
122	4414	1995-01-01	1	1995	1	0	1	277	0	0.0016	18
123	4451	1995-01-08	1	1995	0	0	3	249	0	0.0044	19
124	4231	1995-01-15	1	1995	0	8	4	257	0.0136	0.0068	20
125	4064	1995-01-22	1	1995	0	8	11	234	0.0098	0.0135	21
126	4161	1995-01-29	1	1995	0	48	12	292	0.0576	0.0144	22
127	4417	1995-02-05	2	1995	0	26	9	229	0.0267	0.0092	23
128	4486	1995-02-12	2	1995	0	32	14	231	0.0398	0.0174	24
129	4487	1995-02-19	2	1995	0	45	15	257	0.0465	0.0155	25
130	4632	1995-02-26	2	1995	0	61	27	248	0.0513	0.0227	26
131	4526	1995-03-05	3	1995	0	109	25	233	0.086	0.0197	27
132	4404	1995-03-12	3	1995	0	89	45	231	0.075	0.0379	28
133	4207	1995-03-19	3	1995	0	86	40	256	0.086	0.04	29
134	4235	1995-03-26	3	1995	0	45	22	203	0.0557	0.0272	30
135	4067	1995-04-02	4	1995	0	34	41	199	0.0413	0.0498	31
136	4243	1995-04-09	4	1995	0	26	36	131	0.0333	0.0461	32
137	4152	1995-04-16	4	1995	0	8	20	134	0.0136	0.034	33
138	4075	1995-04-23	4	1995	0	10	21	100	0.0177	0.0372	34
139	4074	1995-04-30	4	1995	0	14	23	70	0.0214	0.0352	35
140	4148	1995-05-07	5	1995	0	15	7	65	0.0317	0.0148	36
141	3958	1995-05-14	5	1995	0	4	4	63	0.0076	0.0076	37
142	3992	1995-05-21	5	1995	0	5	3	42	0.0136	0.0081	38
143	3880	1995-05-28	5	1995	0	3	2	23	0.013	0.0087	39
144	3723	1995-06-04	6	1995	0	0	0	24	0	0	40
145	3821	1995-06-11	6	1995	0	2	0	23	0.0082	0	41
146	3941	1995-06-18	6	1995	0	0	0	8	0	0	42
147	3823	1995-06-25	6	1995	0	0	0	8	0	0	43
148	3851	1995-07-02	7	1995	0	0	0	9	0	0	44
149	3862	1995-07-09	7	1995	0	0	0	5	0	0	45
150	3677	1995-07-16	7	1995	0	0	0	6	0	0	46
151	3728	1995-07-23	7	1995	0	0	0	4	0	0	47
152	3726	1995-07-30	7	1995	0	0	0	2	0	0	48
153	3800	1995-08-06	8	1995	0	1	0	3	0.009	0	49
154	3748	1995-08-13	8	1995	0	0	0	2	0	0	50
155	3573	1995-08-20	8	1995	0	0	0	4	0	0	51
156	3675	1995-08-27	8	1995	0	1	0	5	0.0088	0	52
157	3604	1995-09-03	9	1996	0	1	0	6	0.0061	0	1
158	3744	1995-09-10	9	1996	0	0	0	5	0	0	2
159	3804	1995-09-17	9	1996	0	0	0	10	0	0	3
160	3831	1995-09-24	9	1996	0	0	0	9	0	0	4
161	3832	1995-10-01	10	1996	0	0	0	8	0	0	5
162	4039	1995-10-08	10	1996	0	0	0	11	0	0	6
163	3833	1995-10-15	10	1996	0	1	0	13	0.0033	0	7
164	3922	1995-10-22	10	1996	0	1	0	11	0.0032	0	8
165	3977	1995-10-29	10	1996	0	1	0	17	0.0035	0	9
166	3998	1995-11-05	11	1996	0	3	0	16	0.0089	0	10
167	3968	1995-11-12	11	1996	0	10	0	19	0.0321	0	11
168	4046	1995-11-19	11	1996	0	35	0	26	0.0726	0	12
169	4138	1995-11-26	11	1996	0	49	0	34	0.114	0	13
170	4069	1995-12-03	12	1996	0	79	0	51	0.1455	0	14
171	4209	1995-12-10	12	1996	0	97	0	60	0.1823	0	15
172	4242	1995-12-17	12	1996	0	96	1	60	0.1702	0.0018	16
173	4309	1995-12-24	12	1996	0	68	1	83	0.1878	0.0028	17
174	4458	1995-12-31	12	1996	1	33	1	124	0.0652	0.002	18
175	4548	1996-01-07	1	1996	0	42	0	124	0.0584	0	19
176	4439	1996-01-14	1	1996	0	42	3	118	0.0711	0.0051	20
177	4179	1996-01-21	1	1996	0	28	0	153	0.0479	0	21
178	4201	1996-01-28	1	1996	0	36	4	180	0.0563	0.0063	22
179	4440	1996-02-04	2	1996	0	43	1	223	0.0625	0.0015	23
180	4315	1996-02-11	2	1996	0	70	3	284	0.1001	0.0043	24
181	4230	1996-02-18	2	1996	0	59	4	305	0.0843	0.0057	25
182	4182	1996-02-25	2	1996	0	73	12	338	0.0758	0.0125	26
183	4163	1996-03-03	3	1996	0	47	9	328	0.0504	0.0097	27
184	4119	1996-03-10	3	1996	0	40	4	315	0.0448	0.0045	28
185	4228	1996-03-17	3	1996	0	35	10	324	0.0408	0.0117	29
186	4155	1996-03-24	3	1996	0	29	21	234	0.0362	0.0262	30
187	4321	1996-03-31	3	1996	0	24	24	176	0.0471	0.0471	31
188	4080	1996-04-07	4	1996	0	6	14	140	0.0108	0.0251	32
189	4140	1996-04-14	4	1996	0	11	25	141	0.022	0.05	33
190	3962	1996-04-21	4	1996	0	6	13	107	0.0121	0.0263	34
191	3911	1996-04-28	4	1996	0	10	13	100	0.0202	0.0262	35
192	3992	1996-05-05	5	1996	0	4	5	65	0.011	0.0137	36
193	3963	1996-05-12	5	1996	0	4	4	49	0.0117	0.0117	37
194	3945	1996-05-19	5	1996	0	2	4	33	0.0062	0.0124	38
195	3870	1996-05-26	5	1996	0	2	4	20	0.0066	0.0132	39
196	3901	1996-06-02	6	1996	0	0	2	13	0	0.0088	40
197	3785	1996-06-09	6	1996	0	2	0	13	0.0108	0	41
198	3723	1996-06-16	6	1996	0	1	0	12	0.0051	0	42
199	3786	1996-06-23	6	1996	0	0	0	6	0	0	43
200	3843	1996-06-30	6	1996	0	0	1	3	0	0.007	44
201	3782	1996-07-07	7	1996	0	0	0	4	0	0	45
202	3869	1996-07-14	7	1996	0	0	0	1	0	0	46
203	3744	1996-07-21	7	1996	0	0	0	1	0	0	47
204	3689	1996-07-28	7	1996	0	0	0	3	0	0	48
205	3849	1996-08-04	8	1996	0	0	0	2	0	0	49
206	3797	1996-08-11	8	1996	0	12	0	2	0.1034	0	50
207	3760	1996-08-18	8	1996	0	0	0	3	0	0	51
208	3733	1996-08-25	8	1996	0	0	0	0	0	0	52
209	3784	1996-09-01	9	1997	0	0	0	5	0	0	1
210	3714	1996-09-08	9	1997	0	0	0	9	0	0	2
211	3859	1996-09-15	9	1997	0	0	0	9	0	0	3
212	3877	1996-09-22	9	1997	0	0	0	14	0	0	4
213	4078	1996-09-29	9	1997	0	0	0	8	0	0	5
214	3979	1996-10-06	10	1997	0	1	0	10	0.0047	0	6
215	4104	1996-10-13	10	1997	0	0	0	7	0	0	7
216	4063	1996-10-20	10	1997	0	0	0	10	0	0	8
217	4107	1996-10-27	10	1997	0	0	1	15	0	0.0036	9
218	4181	1996-11-03	11	1997	0	1	0	27	0.0036	0	10
219	4029	1996-11-10	11	1997	0	1	0	36	0.0036	0	11
220	4156	1996-11-17	11	1997	0	16	0	35	0.0497	0	12
221	4213	1996-11-24	11	1997	0	24	1	33	0.0407	0.0017	13
222	4156	1996-12-01	12	1997	0	52	1	52	0.0892	0.0017	14
223	4314	1996-12-08	12	1997	0	115	3	78	0.1478	0.0039	15
224	4458	1996-12-15	12	1997	0	169	0	114	0.2071	0	16
225	4751	1996-12-22	12	1997	0	114	2	96	0.2069	0.0036	17
226	5155	1996-12-29	12	1997	0	133	1	148	0.1696	0.0013	18
227	5016	1997-01-05	1	1997	1	202	8	180	0.1638	0.0065	19
228	4946	1997-01-12	1	1997	0	169	5	140	0.1616	0.0048	20
229	4789	1997-01-19	1	1997	0	98	4	196	0.1175	0.0048	21
230	4571	1997-01-26	1	1997	0	91	45	263	0.0859	0.0425	22
231	4417	1997-02-02	2	1997	0	64	29	342	0.0696	0.0315	23
232	4422	1997-02-09	2	1997	0	38	55	350	0.0304	0.0441	24
233	4518	1997-02-16	2	1997	0	18	93	417	0.0123	0.0637	25
234	4421	1997-02-23	2	1997	0	76	112	389	0.0585	0.0862	26
235	4412	1997-03-02	3	1997	0	13	122	404	0.0104	0.0972	27
236	4518	1997-03-09	3	1997	0	12	81	285	0.0114	0.0772	28
237	4404	1997-03-16	3	1997	0	0	68	272	0	0.076	29
238	4385	1997-03-23	3	1997	0	17	93	219	0.0186	0.1015	30
239	4301	1997-03-30	3	1997	0	7	45	156	0.0089	0.057	31
240	4236	1997-04-06	4	1997	0	6	54	156	0.0073	0.0661	32
241	4226	1997-04-13	4	1997	0	1	36	98	0.0017	0.0594	33
242	4047	1997-04-20	4	1997	0	1	23	70	0.0018	0.0409	34
243	4077	1997-04-27	4	1997	0	2	7	69	0.0036	0.0124	35
244	4088	1997-05-04	5	1997	0	0	7	43	0	0.0164	36
245	4033	1997-05-11	5	1997	0	0	6	36	0	0.0148	37
246	4053	1997-05-18	5	1997	0	0	0	21	0	0	38
247	3942	1997-05-25	5	1997	0	0	2	18	0	0.0061	39
248	3807	1997-06-01	6	1997	0	0	0	23	0	0	40
249	4051	1997-06-08	6	1997	0	0	0	21	0	0	41
250	3766	1997-06-15	6	1997	0	0	0	10	0	0	42
251	3900	1997-06-22	6	1997	0	0	0	6	0	0	43
252	3902	1997-06-29	6	1997	0	0	0	6	0	0	44
253	3768	1997-07-06	7	1997	0	0	0	3	0	0	45
254	3870	1997-07-13	7	1997	0	0	0	2	0	0	46
255	3709	1997-07-20	7	1997	0	0	0	3	0	0	47
256	3845	1997-07-27	7	1997	0	0	0	4	0	0	48
257	3719	1997-08-03	8	1997	0	2	0	3	0.0149	0	49
258	3699	1997-08-10	8	1997	0	0	0	2	0	0	50
259	3698	1997-08-17	8	1997	0	0	0	2	0	0	51
260	3793	1997-08-24	8	1997	0	1	0	5	0.0052	0	52
261	3716	1997-08-31	8	1997	0	0	0	9	0	0	53
262	3648	1997-09-07	9	1998	0	0	0	14	0	0	1
263	3784	1997-09-14	9	1998	0	3	0	10	0.0133	0	2
264	3942	1997-09-21	9	1998	0	1	0	11	0.0047	0	3
265	4042	1997-09-28	9	1998	0	0	0	12	0	0	4
266	4045	1997-10-05	10	1998	0	0	0	15	0	0	5
267	4000	1997-10-12	10	1998	0	7	0	20	0.0197	0	6
268	3975	1997-10-19	10	1998	0	18	0	20	0.0471	0	7
269	4137	1997-10-26	10	1998	0	4	0	20	0.01	0	8
270	4017	1997-11-02	11	1998	0	0	0	23	0	0	9
271	4078	1997-11-09	11	1998	0	1	0	21	0.0023	0	10
272	4106	1997-11-16	11	1998	0	0	0	38	0	0	11
273	4092	1997-11-23	11	1998	0	1	1	52	0.0015	0.0015	12
274	4199	1997-11-30	11	1998	0	0	0	74	0	0	13
275	4295	1997-12-07	12	1998	0	1	1	132	0.0014	0.0014	14
276	4187	1997-12-14	12	1998	0	4	2	188	0.0043	0.0022	15
277	4167	1997-12-21	12	1998	0	14	0	146	0.0173	0	16
278	4558	1997-12-28	12	1998	0	47	0	186	0.0517	0	17
279	4616	1998-01-04	1	1998	1	54	0	249	0.0447	0	18
280	4673	1998-01-11	1	1998	0	77	0	212	0.0573	0	19
281	4676	1998-01-18	1	1998	0	164	2	207	0.1064	0.0013	20
282	4598	1998-01-25	1	1998	0	330	1	224	0.1767	0.0005	21
283	4787	1998-02-01	2	1998	0	448	1	225	0.2086	0.0005	22
284	4923	1998-02-08	2	1998	0	584	0	245	0.2275	0	23
285	5158	1998-02-15	2	1998	0	776	3	272	0.261	0.001	24
286	5067	1998-02-22	2	1998	0	657	1	212	0.2242	0.0003	25
287	5041	1998-03-01	3	1998	0	622	0	222	0.2225	0	26
288	4943	1998-03-08	3	1998	0	500	0	212	0.2383	0	27
289	4687	1998-03-15	3	1998	0	313	2	205	0.1614	0.001	28
290	4591	1998-03-22	3	1998	0	224	1	191	0.1282	0.0006	29
291	4238	1998-03-29	3	1998	0	163	1	170	0.121	0.0007	30
292	4127	1998-04-05	4	1998	0	64	0	147	0.0706	0	31
293	4051	1998-04-12	4	1998	0	24	1	116	0.0301	0.0013	32
294	4141	1998-04-19	4	1998	0	22	0	113	0.0278	0	33
295	4182	1998-04-26	4	1998	0	18	0	89	0.0241	0	34
296	4030	1998-05-03	5	1998	0	4	0	89	0.0071	0	35
297	4002	1998-05-10	5	1998	0	5	0	57	0.0109	0	36
298	3944	1998-05-17	5	1998	0	3	0	53	0.0072	0	37
299	3917	1998-05-24	5	1998	0	4	0	28	0.011	0	38
300	3735	1998-05-31	5	1998	0	0	0	35	0	0	39
301	3942	1998-06-07	6	1998	0	0	0	25	0	0	40
302	3790	1998-06-14	6	1998	0	0	0	31	0	0	41
303	3960	1998-06-21	6	1998	0	0	0	46	0	0	42
304	3765	1998-06-28	6	1998	0	0	0	40	0	0	43
305	3808	1998-07-05	7	1998	0	0	0	20	0	0	44
306	3909	1998-07-12	7	1998	0	1	0	13	0.0037	0	45
307	3788	1998-07-19	7	1998	0	0	0	8	0	0	46
308	3764	1998-07-26	7	1998	0	0	0	10	0	0	47
309	3783	1998-08-02	8	1998	0	0	0	6	0	0	48
310	3763	1998-08-09	8	1998	0	0	0	11	0	0	49
311	3755	1998-08-16	8	1998	0	0	0	4	0	0	50
312	3878	1998-08-23	8	1998	0	1	0	10	0.0034	0	51
313	3740	1998-08-30	8	1998	0	4	0	8	0.0154	0	52
314	3674	1998-09-06	9	1999	0	1	0	4	0.004	0	1
315	3820	1998-09-13	9	1999	0	0	0	16	0	0	2
316	3872	1998-09-20	9	1999	0	1	0	18	0.0024	0	3
317	3905	1998-09-27	9	1999	0	2	0	19	0.0055	0	4
318	4044	1998-10-04	10	1999	0	1	0	14	0.002	0	5
319	3917	1998-10-11	10	1999	0	1	0	21	0.0021	0	6
320	4010	1998-10-18	10	1999	0	0	0	36	0	0	7
321	4089	1998-10-25	10	1999	0	0	0	29	0	0	8
322	4162	1998-11-01	11	1999	0	2	0	32	0.0026	0	9
323	4223	1998-11-08	11	1999	0	3	0	48	0.0029	0	10
324	4013	1998-11-15	11	1999	0	9	0	63	0.0117	0	11
325	4106	1998-11-22	11	1999	0	7	0	97	0.0092	0	12
326	4072	1998-11-29	11	1999	0	7	1	97	0.0087	0.0012	13
327	4193	1998-12-06	12	1999	0	9	2	144	0.0101	0.0022	14
328	4319	1998-12-13	12	1999	0	12	0	223	0.0118	0	15
329	4318	1998-12-20	12	1999	0	12	0	240	0.0137	0	16
330	4602	1998-12-27	12	1999	0	35	0	276	0.0326	0	17
331	4895	1999-01-03	1	1999	1	106	0	385	0.069	0	18
332	4811	1999-01-10	1	1999	0	166	3	337	0.0918	0.0017	19
333	4770	1999-01-17	1	1999	0	217	12	420	0.1062	0.0059	20
334	4677	1999-01-24	1	1999	0	279	17	471	0.113	0.0069	21
335	4801	1999-01-31	1	1999	0	441	41	549	0.1446	0.0134	22
336	4840	1999-02-07	2	1999	0	556	51	581	0.1498	0.0137	23
337	4883	1999-02-14	2	1999	0	550	66	460	0.1612	0.0193	24
338	5020	1999-02-21	2	1999	0	489	80	479	0.1426	0.0233	25
339	4920	1999-02-28	2	1999	0	438	102	471	0.1427	0.0332	26
340	4706	1999-03-07	3	1999	0	361	96	386	0.1412	0.0375	27
341	4492	1999-03-14	3	1999	0	268	85	330	0.1239	0.0393	28
342	4396	1999-03-21	3	1999	0	147	73	200	0.0923	0.0459	29
343	4322	1999-03-28	3	1999	0	115	50	135	0.0937	0.0407	30
344	4112	1999-04-04	4	1999	0	75	37	115	0.0632	0.0312	31
345	4060	1999-04-11	4	1999	0	61	52	107	0.0563	0.048	32
346	4109	1999-04-18	4	1999	0	27	17	84	0.0354	0.0223	33
347	3989	1999-04-25	4	1999	0	39	11	43	0.0549	0.0155	34
348	4136	1999-05-02	5	1999	0	11	10	34	0.0198	0.018	35
349	4106	1999-05-09	5	1999	0	14	10	30	0.0253	0.0181	36
350	3876	1999-05-16	5	1999	0	9	8	11	0.0214	0.019	37
351	3939	1999-05-23	5	1999	0	3	3	11	0.0069	0.0069	38
352	4030	1999-05-30	5	1999	0	10	3	11	0.0236	0.0071	39
353	3847	1999-06-06	6	1999	0	5	0	7	0.0139	0	40
354	3845	1999-06-13	6	1999	0	4	2	6	0.0098	0.0049	41
355	3906	1999-06-20	6	1999	0	6	0	5	0.0177	0	42
356	3785	1999-06-27	6	1999	0	1	0	1	0.0042	0	43
357	3665	1999-07-04	7	1999	0	15	0	4	0.0427	0	44
358	3862	1999-07-11	7	1999	0	11	1	1	0.0335	0.003	45
359	3844	1999-07-18	7	1999	0	6	0	4	0.0207	0	46
360	3924	1999-07-25	7	1999	0	1	0	1	0.0035	0	47
361	3760	1999-08-01	8	1999	0	1	0	4	0.0029	0	48
362	3841	1999-08-08	8	1999	0	22	2	4	0.0777	0.0071	49
363	3750	1999-08-15	8	1999	0	10	0	5	0.0348	0	50
364	3869	1999-08-22	8	1999	0	2	0	2	0.006	0	51
365	3834	1999-08-29	8	1999	0	1	0	3	0.0029	0	52
366	3736	1999-09-05	9	2000	0	3	0	4	0.0098	0	1
367	3702	1999-09-12	9	2000	0	4	0	10	0.0091	0	2
368	3923	1999-09-19	9	2000	0	6	0	18	0.0163	0	3
369	3943	1999-09-26	9	2000	0	7	0	11	0.013	0	4
370	4091	1999-10-03	10	2000	0	1	0	14	0.0015	0	5
371	4027	1999-10-10	10	2000	0	15	1	12	0.02	0.0013	6
372	4086	1999-10-17	10	2000	0	28	0	22	0.0364	0	7
373	4137	1999-10-24	10	2000	0	15	0	22	0.0195	0	8
374	4175	1999-10-31	10	2000	0	25	0	22	0.0299	0	9
375	4088	1999-11-07	11	2000	0	43	0	38	0.0512	0	10
376	4148	1999-11-14	11	2000	0	81	3	52	0.0699	0.0026	11
377	4149	1999-11-21	11	2000	0	119	1	73	0.0865	0.0007	12
378	4031	1999-11-28	11	2000	0	201	5	77	0.129	0.0032	13
379	4301	1999-12-05	12	2000	0	322	1	99	0.1486	0.0005	14
380	4507	1999-12-12	12	2000	0	547	1	151	0.2082	0.0004	15
381	4646	1999-12-19	12	2000	0	662	2	171	0.2212	0.0007	16
382	5347	1999-12-26	12	2000	0	703	2	222	0.2488	0.0007	17
383	5479	2000-01-02	1	2000	1	817	0	209	0.1961	0	18
384	5320	2000-01-09	1	2000	0	949	0	196	0.2233	0	19
385	5008	2000-01-16	1	2000	0	771	0	198	0.252	0	20
386	4613	2000-01-23	1	2000	0	462	1	188	0.187	0.0004	21
387	4509	2000-01-30	1	2000	0	327	0	245	0.1584	0	22
388	4392	2000-02-06	2	2000	0	228	2	248	0.1212	0.0011	23
389	4356	2000-02-13	2	2000	0	181	2	295	0.099	0.0011	24
390	4247	2000-02-20	2	2000	0	124	2	268	0.0765	0.0012	25
391	4111	2000-02-27	2	2000	0	93	5	333	0.0595	0.0032	26
392	4216	2000-03-05	3	2000	0	78	2	321	0.0569	0.0015	27
393	4194	2000-03-12	3	2000	0	48	5	239	0.0411	0.0043	28
394	4090	2000-03-19	3	2000	0	38	4	216	0.0332	0.0035	29
395	4096	2000-03-26	3	2000	0	29	4	178	0.0295	0.0041	30
396	3999	2000-04-02	4	2000	0	18	11	152	0.0178	0.0109	31
397	4041	2000-04-09	4	2000	0	11	11	110	0.0122	0.0122	32
398	4031	2000-04-16	4	2000	0	6	2	87	0.0084	0.0028	33
399	4015	2000-04-23	4	2000	0	8	7	79	0.012	0.0105	34
400	4297	2000-04-30	4	2000	0	9	6	94	0.0138	0.0092	35
401	3952	2000-05-07	5	2000	0	5	7	47	0.0106	0.0149	36
402	3886	2000-05-14	5	2000	0	0	3	52	0	0.0063	37
403	3892	2000-05-21	5	2000	0	2	3	65	0.004	0.006	38
404	3986	2000-05-28	5	2000	0	0	1	36	0	0.0025	39
405	3909	2000-06-04	6	2000	0	3	11	54	0.0058	0.0212	40
406	3921	2000-06-11	6	2000	0	1	1	35	0.0022	0.0022	41
407	3892	2000-06-18	6	2000	0	0	7	39	0	0.0145	42
408	4075	2000-06-25	6	2000	0	1	9	30	0.0023	0.0211	43
409	3801	2000-07-02	7	2000	0	0	7	27	0	0.0167	44
410	3959	2000-07-09	7	2000	0	0	1	22	0	0.003	45
411	3908	2000-07-16	7	2000	0	1	1	12	0.0026	0.0026	46
412	3953	2000-07-23	7	2000	0	0	0	18	0	0	47
413	3869	2000-07-30	7	2000	0	0	0	10	0	0	48
414	3730	2000-08-06	8	2000	0	0	0	9	0	0	49
415	3780	2000-08-13	8	2000	0	0	0	11	0	0	50
416	3901	2000-08-20	8	2000	0	0	0	8	0	0	51
417	3917	2000-08-27	8	2000	0	0	0	13	0	0	52
418	3827	2000-09-03	9	2001	0	0	0	4	0	0	1
419	3900	2000-09-10	9	2001	0	1	0	7	0.0027	0	2
420	3968	2000-09-17	9	2001	0	0	0	8	0	0	3
421	4028	2000-09-24	9	2001	0	0	0	12	0	0	4
422	4078	2000-10-01	10	2001	0	0	0	16	0	0	5
423	4145	2000-10-08	10	2001	0	0	1	15	0	0.0017	6
424	4132	2000-10-15	10	2001	0	0	0	21	0	0	7
425	4144	2000-10-22	10	2001	0	2	0	25	0.003	0	8
426	4132	2000-10-29	10	2001	0	2	0	31	0.0025	0	9
427	4185	2000-11-05	11	2001	0	2	1	36	0.0025	0.0013	10
428	4194	2000-11-12	11	2001	0	0	2	68	0	0.0022	11
429	4215	2000-11-19	11	2001	0	2	11	107	0.0019	0.0102	12
430	4119	2000-11-26	11	2001	0	1	30	163	0.0009	0.0259	13
431	4234	2000-12-03	12	2001	0	0	49	231	0	0.0368	14
432	4603	2000-12-10	12	2001	0	9	123	293	0.0058	0.0787	15
433	4524	2000-12-17	12	2001	0	6	162	347	0.0036	0.0968	16
434	4567	2000-12-24	12	2001	0	11	150	339	0.008	0.1087	17
435	4123	2000-12-31	12	2001	1	20	190	456	0.0103	0.0978	18
436	4653	2001-01-07	1	2001	0	27	183	396	0.0117	0.0791	19
437	4573	2001-01-14	1	2001	0	45	159	347	0.0209	0.0739	20
438	4472	2001-01-21	1	2001	0	66	130	375	0.0314	0.0618	21
439	4641	2001-01-28	1	2001	0	119	178	414	0.0519	0.0776	22
440	4477	2001-02-04	2	2001	0	185	188	402	0.0702	0.0713	23
441	4462	2001-02-11	2	2001	0	197	203	374	0.0799	0.0824	24
442	4537	2001-02-18	2	2001	0	165	214	309	0.0679	0.088	25
443	4588	2001-02-25	2	2001	0	146	257	295	0.0579	0.1019	26
444	4523	2001-03-04	3	2001	0	136	208	268	0.0637	0.0975	27
445	4437	2001-03-11	3	2001	0	75	158	227	0.0394	0.083	28
446	4248	2001-03-18	3	2001	0	34	95	150	0.0195	0.0546	29
447	4357	2001-03-25	3	2001	0	25	56	169	0.0178	0.0398	30
448	4218	2001-04-01	4	2001	0	26	34	117	0.0232	0.0304	31
449	4203	2001-04-08	4	2001	0	11	40	84	0.0105	0.0383	32
450	4396	2001-04-15	4	2001	0	13	10	72	0.0128	0.0099	33
451	4191	2001-04-22	4	2001	0	6	13	61	0.0064	0.0138	34
452	4288	2001-04-29	4	2001	0	3	6	41	0.0039	0.0078	35
453	4225	2001-05-06	5	2001	0	2	2	41	0.003	0.003	36
454	4047	2001-05-13	5	2001	0	1	0	34	0.0019	0	37
455	4008	2001-05-20	5	2001	0	0	0	19	0	0	38
456	4064	2001-05-27	5	2001	0	3	0	14	0.0057	0	39
457	4112	2001-06-03	6	2001	0	0	1	6	0	0.002	40
458	4214	2001-06-10	6	2001	0	0	0	7	0	0	41
459	4137	2001-06-17	6	2001	0	1	0	9	0.0022	0	42
460	4020	2001-06-24	6	2001	0	0	0	1	0	0	43
461	4082	2001-07-01	7	2001	0	0	0	3	0	0	44
462	3927	2001-07-08	7	2001	0	1	0	2	0.0025	0	45
463	3905	2001-07-15	7	2001	0	1	0	4	0.003	0	46
464	3992	2001-07-22	7	2001	0	0	0	3	0	0	47
465	3976	2001-07-29	7	2001	0	3	0	4	0.0141	0	48
466	4279	2001-08-05	8	2001	0	2	0	0	0.0073	0	49
467	3932	2001-08-12	8	2001	0	0	1	3	0	0.0033	50
468	3936	2001-08-19	8	2001	0	0	0	0	0	0	51
469	3896	2001-08-26	8	2001	0	0	0	2	0	0	52
470	3984	2001-09-02	9	2002	0	0	0	2	0	0	1
471	3946	2001-09-09	9	2002	0	0	0	0	0	0	2
472	3958	2001-09-16	9	2002	0	0	0	6	0	0	3
473	4036	2001-09-23	9	2002	0	1	0	5	0.0024	0	4
474	4030	2001-09-30	9	2002	0	0	0	4	0	0	5
475	4250	2001-10-07	10	2002	0	0	0	8	0	0	6
476	4354	2001-10-14	10	2002	0	0	0	8	0	0	7
477	4166	2001-10-21	10	2002	0	0	0	9	0	0	8
478	4217	2001-10-28	10	2002	0	2	0	13	0.0031	0	9
479	4167	2001-11-04	11	2002	0	2	0	23	0.003	0	10
480	4140	2001-11-11	11	2002	0	1	0	28	0.0014	0	11
481	4191	2001-11-18	11	2002	0	0	0	53	0	0	12
482	4088	2001-11-25	11	2002	0	3	0	68	0.0035	0	13
483	4074	2001-12-02	12	2002	0	1	0	114	0.0011	0	14
484	4221	2001-12-09	12	2002	0	5	1	165	0.0051	0.001	15
485	4302	2001-12-16	12	2002	0	12	4	275	0.0109	0.0036	16
486	4542	2001-12-23	12	2002	0	51	1	292	0.0519	0.001	17
487	4738	2001-12-30	12	2002	1	103	2	410	0.0795	0.0015	18
488	4658	2002-01-06	1	2002	0	149	3	392	0.0846	0.0017	19
489	4567	2002-01-13	1	2002	0	199	16	301	0.1198	0.0096	20
490	4448	2002-01-20	1	2002	0	298	16	288	0.1491	0.008	21
491	4447	2002-01-27	1	2002	0	427	22	347	0.1711	0.0088	22
492	4637	2002-02-03	2	2002	0	472	44	295	0.1858	0.0173	23
493	4678	2002-02-10	2	2002	0	444	69	331	0.1836	0.0285	24
494	4536	2002-02-17	2	2002	0	439	64	353	0.1648	0.024	25
495	4672	2002-02-24	2	2002	0	373	100	248	0.1458	0.0391	26
496	4554	2002-03-03	3	2002	0	343	156	203	0.1573	0.0716	27
497	4491	2002-03-10	3	2002	0	320	41	219	0.1473	0.0189	28
498	4632	2002-03-17	3	2002	0	379	54	211	0.1714	0.0244	29
499	4481	2002-03-24	3	2002	0	409	44	185	0.2351	0.0253	30
500	4357	2002-03-31	3	2002	0	307	16	182	0.1809	0.0094	31
501	4413	2002-04-07	4	2002	0	292	24	145	0.1682	0.0138	32
502	4296	2002-04-14	4	2002	0	128	20	134	0.0962	0.015	33
503	4185	2002-04-21	4	2002	0	85	14	130	0.08	0.0132	34
504	4178	2002-04-28	4	2002	0	38	19	105	0.0393	0.0197	35
505	4229	2002-05-05	5	2002	0	38	19	97	0.0389	0.0194	36
506	4182	2002-05-12	5	2002	0	19	16	88	0.0242	0.0204	37
507	4163	2002-05-19	5	2002	0	11	16	50	0.0174	0.0253	38
508	4203	2002-05-26	5	2002	0	11	7	50	0.0171	0.0109	39
509	3987	2002-06-02	6	2002	0	3	5	47	0.0056	0.0094	40
510	4044	2002-06-09	6	2002	0	0	5	41	0	0.0092	41
511	4107	2002-06-16	6	2002	0	3	2	37	0.0054	0.0036	42
512	4016	2002-06-23	6	2002	0	4	2	21	0.0087	0.0043	43
513	4405	2002-06-30	6	2002	0	4	1	17	0.0104	0.0026	44
514	4162	2002-07-07	7	2002	0	1	0	13	0.003	0	45
515	4125	2002-07-14	7	2002	0	0	1	10	0	0.0028	46
516	4074	2002-07-21	7	2002	0	0	0	7	0	0	47
517	4085	2002-07-28	7	2002	0	1	0	9	0.0033	0	48
518	4088	2002-08-04	8	2002	0	0	0	6	0	0	49
519	4137	2002-08-11	8	2002	0	1	0	9	0.0023	0	50
520	4064	2002-08-18	8	2002	0	4	0	6	0.0093	0	51
521	4008	2002-08-25	8	2002	0	3	0	5	0.0065	0	52
522	3796	2002-09-01	9	2003	0	0	0	4	0	0	1
523	4011	2002-09-08	9	2003	0	0	0	9	0	0	2
524	4033	2002-09-15	9	2003	0	0	0	13	0	0	3
525	4056	2002-09-22	9	2003	0	0	0	10	0	0	4
526	4035	2002-09-29	9	2003	0	0	0	8	0	0	5
527	4075	2002-10-06	10	2003	0	0	0	15	0	0	6
528	4199	2002-10-13	10	2003	0	1	0	16	0.0017	0	7
529	4262	2002-10-20	10	2003	0	0	0	26	0	0	8
530	4314	2002-10-27	10	2003	0	1	0	31	0.0011	0	9
531	4556	2002-11-03	11	2003	0	0	0	29	0	0	10
532	4319	2002-11-10	11	2003	0	2	0	40	0.0025	0	11
533	4358	2002-11-17	11	2003	0	5	1	44	0.006	0.0012	12
534	4282	2002-11-24	11	2003	0	5	0	64	0.0062	0	13
535	4360	2002-12-01	12	2003	0	14	0	83	0.0142	0	14
536	4580	2002-12-08	12	2003	0	44	1	117	0.0379	0.0009	15
537	4575	2002-12-15	12	2003	0	79	0	168	0.0612	0	16
538	4572	2002-12-22	12	2003	0	138	4	217	0.1158	0.0034	17
539	4779	2002-12-29	12	2003	0	160	2	279	0.1236	0.0015	18
540	4772	2003-01-05	1	2003	1	159	0	247	0.1037	0	19
541	4573	2003-01-12	1	2003	0	112	1	254	0.0862	0.0008	20
542	4621	2003-01-19	1	2003	0	85	3	319	0.0574	0.002	21
543	4603	2003-01-26	1	2003	0	104	16	387	0.0741	0.0114	22
544	4540	2003-02-02	2	2003	0	137	32	461	0.0761	0.0178	23
545	4492	2003-02-09	2	2003	0	109	17	446	0.0586	0.0091	24
546	4405	2003-02-16	2	2003	0	109	79	470	0.0551	0.0399	25
547	4464	2003-02-23	2	2003	0	80	176	446	0.0373	0.0821	26
548	4592	2003-03-02	3	2003	0	88	181	432	0.0384	0.0789	27
549	4643	2003-03-09	3	2003	0	80	192	353	0.0376	0.0903	28
550	4454	2003-03-16	3	2003	0	79	184	312	0.0311	0.0725	29
551	4400	2003-03-23	3	2003	0	63	167	236	0.0264	0.07	30
552	4254	2003-03-30	3	2003	0	68	123	183	0.0237	0.0428	31
553	4284	2003-04-06	4	2003	0	73	77	145	0.0291	0.0307	32
554	4399	2003-04-13	4	2003	0	41	50	99	0.0225	0.0274	33
555	4250	2003-04-20	4	2003	0	46	53	101	0.0234	0.027	34
556	4301	2003-04-27	4	2003	0	64	18	70	0.0357	0.01	35
557	4158	2003-05-04	5	2003	0	45	6	64	0.0352	0.0047	36
558	4213	2003-05-11	5	2003	0	32	8	28	0.0311	0.0078	37
559	4176	2003-05-18	5	2003	0	12	3	26	0.0144	0.0036	38
560	4196	2003-05-25	5	2003	0	11	4	11	0.0114	0.0041	39
561	4206	2003-06-01	6	2003	0	2	3	12	0.0015	0.0023	40
562	4059	2003-06-08	6	2003	0	12	3	10	0.0105	0.0026	41
563	4035	2003-06-15	6	2003	0	5	3	8	0.0043	0.0026	42
564	4432	2003-06-22	6	2003	0	4	0	4	0.0058	0	43
565	4104	2003-06-29	6	2003	0	9	0	8	0.0239	0	44
566	4156	2003-07-06	7	2003	0	3	0	3	0.0053	0	45
567	4071	2003-07-13	7	2003	0	3	0	2	0.0061	0	46
568	3926	2003-07-20	7	2003	0	1	0	3	0.0018	0	47
569	4083	2003-07-27	7	2003	0	3	0	1	0.0066	0	48
570	3993	2003-08-03	8	2003	0	0	0	1	0	0	49
571	4182	2003-08-10	8	2003	0	0	1	3	0	0.0021	50
572	4037	2003-08-17	8	2003	0	0	0	2	0	0	51
573	4094	2003-08-24	8	2003	0	1	0	0	0.0015	0	52
574	4007	2003-08-31	8	2003	0	1	0	2	0.0016	0	53
575	3997	2003-09-07	9	2004	0	2	0	4	0.0034	0	1
576	4154	2003-09-14	9	2004	0	0	1	2	0	0.0017	2
577	4224	2003-09-21	9	2004	0	5	0	6	0.0065	0	3
578	4306	2003-09-28	9	2004	0	35	0	4	0.0425	0	4
579	4329	2003-10-05	10	2004	0	42	0	2	0.0479	0	5
580	4277	2003-10-12	10	2004	0	87	0	4	0.085	0	6
581	4429	2003-10-19	10	2004	0	165	0	8	0.1165	0	7
582	4371	2003-10-26	10	2004	0	238	1	12	0.149	0.0006	8
583	4444	2003-11-02	11	2004	0	381	0	8	0.195	0	9
584	4388	2003-11-09	11	2004	0	388	0	15	0.2142	0	10
585	4353	2003-11-16	11	2004	0	432	0	28	0.1738	0	11
586	4542	2003-11-23	11	2004	0	462	0	34	0.18	0	12
587	4505	2003-11-30	11	2004	0	490	0	50	0.1693	0	13
588	4672	2003-12-07	12	2004	0	691	0	63	0.1735	0	14
589	4970	2003-12-14	12	2004	0	835	10	84	0.174	0.0021	15
590	4977	2003-12-21	12	2004	0	1223	9	101	0.3322	0.0024	16
591	4988	2003-12-28	12	2004	0	833	1	119	0.2458	0.0003	17
592	4985	2004-01-04	1	2004	1	693	6	129	0.1878	0.0016	18
593	4966	2004-01-11	1	2004	0	632	0	152	0.1895	0	19
594	4857	2004-01-18	1	2004	0	591	1	180	0.187	0.0003	20
595	4856	2004-01-25	1	2004	0	465	0	262	0.1461	0	21
596	4836	2004-02-01	2	2004	0	483	4	363	0.1471	0.0012	22
597	4643	2004-02-08	2	2004	0	356	5	449	0.1196	0.0017	23
598	4634	2004-02-15	2	2004	0	273	1	387	0.1011	0.0004	24
599	4618	2004-02-22	2	2004	0	190	7	544	0.0676	0.0025	25
600	4695	2004-02-29	2	2004	0	145	17	489	0.0577	0.0068	26
601	4474	2004-03-07	3	2004	0	89	8	486	0.0362	0.0033	27
602	4625	2004-03-14	3	2004	0	58	12	527	0.0269	0.0056	28
603	4377	2004-03-21	3	2004	0	24	13	365	0.0138	0.0074	29
604	4390	2004-03-28	3	2004	0	20	11	342	0.0119	0.0065	30
605	4384	2004-04-04	4	2004	0	10	9	269	0.0075	0.0067	31
606	4418	2004-04-11	4	2004	0	8	12	249	0.0052	0.0079	32
607	4429	2004-04-18	4	2004	0	10	5	212	0.0072	0.0036	33
608	4365	2004-04-25	4	2004	0	7	2	175	0.0056	0.0016	34
609	4188	2004-05-02	5	2004	0	6	2	109	0.0054	0.0018	35
610	4192	2004-05-09	5	2004	0	9	0	84	0.0082	0	36
611	4061	2004-05-16	5	2004	0	7	2	62	0.0077	0.0022	37
612	3977	2004-05-23	5	2004	0	1	2	44	0.0015	0.0031	38
613	4172	2004-05-30	5	2004	0	2	1	43	0.0029	0.0014	39
614	4222	2004-06-06	6	2004	0	4	2	29	0.0066	0.0033	40
615	4152	2004-06-13	6	2004	0	1	1	32	0.0017	0.0017	41
616	4138	2004-06-20	6	2004	0	1	0	11	0.0019	0	42
617	3972	2004-06-27	6	2004	0	2	0	14	0.0047	0	43
618	4098	2004-07-04	7	2004	0	0	0	11	0	0	44
619	4042	2004-07-11	7	2004	0	0	0	14	0	0	45
620	4061	2004-07-18	7	2004	0	1	0	10	0.0023	0	46
621	4072	2004-07-25	7	2004	0	1	0	7	0.0025	0	47
622	3802	2004-08-01	8	2004	0	0	0	2	0	0	48
623	3862	2004-08-08	8	2004	0	1	0	1	0.0023	0	49
624	4032	2004-08-15	8	2004	0	2	0	0	0.0053	0	50
625	3915	2004-08-22	8	2004	0	2	0	0	0.004	0	51
626	4063	2004-08-29	8	2004	0	0	0	4	0	0	52
627	4089	2004-09-05	9	2005	0	0	0	7	0	0	1
628	4040	2004-09-12	9	2005	0	1	1	5	0.0018	0.0018	2
629	4225	2004-09-19	9	2005	0	1	1	1	0.0018	0.0018	3
630	4186	2004-09-26	9	2005	0	3	0	7	0.0038	0	4
631	4350	2004-10-03	10	2005	0	4	0	4	0.0052	0	5
632	4340	2004-10-10	10	2005	0	8	0	6	0.0086	0	6
633	4288	2004-10-17	10	2005	0	2	0	33	0.0018	0	7
634	4424	2004-10-24	10	2005	0	14	0	6	0.0126	0	8
635	4338	2004-10-31	10	2005	0	15	0	13	0.0145	0	9
636	4292	2004-11-07	11	2005	0	8	1	25	0.0077	0.001	10
637	4363	2004-11-14	11	2005	0	27	0	25	0.0212	0	11
638	4340	2004-11-21	11	2005	0	31	0	31	0.0244	0	12
639	4391	2004-11-28	11	2005	0	34	1	70	0.0262	0.0008	13
640	4330	2004-12-05	12	2005	0	81	1	94	0.0543	0.0007	14
641	4544	2004-12-12	12	2005	0	129	4	125	0.0858	0.0027	15
642	4665	2004-12-19	12	2005	0	278	2	164	0.1618	0.0012	16
643	4854	2004-12-26	12	2005	0	502	10	187	0.1887	0.0038	17
644	5118	2005-01-02	1	2005	1	730	8	271	0.1818	0.002	18
645	5225	2005-01-09	1	2005	0	822	7	254	0.1913	0.0016	19
646	5136	2005-01-16	1	2005	0	801	23	235	0.2014	0.0058	20
647	4999	2005-01-23	1	2005	0	948	17	381	0.2109	0.0038	21
648	4995	2005-01-30	1	2005	0	976	39	361	0.2354	0.0094	22
649	4996	2005-02-06	2	2005	0	850	61	477	0.1757	0.0126	23
650	4736	2005-02-13	2	2005	0	722	70	604	0.1508	0.0146	24
651	4948	2005-02-20	2	2005	0	627	94	568	0.1431	0.0215	25
652	5089	2005-02-27	2	2005	0	610	156	700	0.1326	0.0339	26
653	4807	2005-03-06	3	2005	0	371	138	586	0.1001	0.0372	27
654	4730	2005-03-13	3	2005	0	321	193	525	0.0963	0.0579	28
655	4483	2005-03-20	3	2005	0	139	192	360	0.058	0.0801	29
656	4555	2005-03-27	3	2005	0	87	237	367	0.033	0.0899	30
657	4534	2005-04-03	4	2005	0	84	184	314	0.0366	0.0801	31
658	4366	2005-04-10	4	2005	0	38	119	225	0.0201	0.063	32
659	4462	2005-04-17	4	2005	0	30	99	153	0.0167	0.055	33
660	4486	2005-04-24	4	2005	0	8	53	91	0.0059	0.0393	34
661	4371	2005-05-01	5	2005	0	9	35	61	0.0073	0.0286	35
662	4400	2005-05-08	5	2005	0	2	32	47	0.0014	0.022	36
663	4350	2005-05-15	5	2005	0	3	25	28	0.0026	0.0213	37
664	4323	2005-05-22	5	2005	0	4	8	27	0.0036	0.0071	38
665	4220	2005-05-29	5	2005	0	1	1	18	0.0013	0.0013	39
666	4270	2005-06-05	6	2005	0	2	4	17	0.0025	0.005	40
667	4114	2005-06-12	6	2005	0	1	2	15	0.0016	0.0032	41
668	3981	2005-06-19	6	2005	0	0	0	2	0	0	42
669	4194	2005-06-26	6	2005	0	2	0	3	0.0043	0	43
670	3999	2005-07-03	7	2005	0	2	0	2	0.0038	0	44
671	4110	2005-07-10	7	2005	0	1	0	4	0.002	0	45
672	4160	2005-07-17	7	2005	0	1	1	3	0.002	0.002	46
673	4110	2005-07-24	7	2005	0	1	0	1	0.002	0	47
674	4099	2005-07-31	7	2005	0	0	0	0	0	0	48
675	4195	2005-08-07	8	2005	0	0	0	1	0	0	49
676	3953	2005-08-14	8	2005	0	0	0	2	0	0	50
677	4088	2005-08-21	8	2005	0	0	0	4	0	0	51
678	4058	2005-08-28	8	2005	0	0	0	2	0	0	52
679	3943	2005-09-04	9	2006	0	0	0	2	0	0	1
680	4137	2005-09-11	9	2006	0	0	0	3	0	0	2
681	4063	2005-09-18	9	2006	0	2	2	3	0.0032	0.0032	3
682	4194	2005-09-25	9	2006	0	0	0	1	0	0	4
683	4167	2005-10-02	10	2006	0	8	0	9	0.0092	0	5
684	4231	2005-10-09	10	2006	0	4	0	13	0.0041	0	6
685	4193	2005-10-16	10	2006	0	0	0	28	0	0	7
686	4405	2005-10-23	10	2006	0	1	0	22	0.001	0	8
687	4415	2005-10-30	10	2006	0	5	0	19	0.0048	0	9
688	4338	2005-11-06	11	2006	0	1	1	33	0.001	0.001	10
689	4257	2005-11-13	11	2006	0	3	4	33	0.0022	0.0029	11
690	4372	2005-11-20	11	2006	0	4	5	59	0.0029	0.0036	12
691	4484	2005-11-27	11	2006	0	8	12	75	0.0055	0.0083	13
692	4489	2005-12-04	12	2006	0	8	23	104	0.0049	0.014	14
693	4417	2005-12-11	12	2006	0	25	37	108	0.0146	0.0217	15
694	4494	2005-12-18	12	2006	0	7	38	145	0.0053	0.0287	16
695	4675	2005-12-25	12	2006	0	43	30	182	0.027	0.0189	17
696	4678	2006-01-01	1	2006	1	37	29	243	0.0166	0.013	18
697	4505	2006-01-08	1	2006	0	34	39	201	0.0134	0.0154	19
698	4491	2006-01-15	1	2006	0	42	45	188	0.0183	0.0196	20
699	4561	2006-01-22	1	2006	0	97	109	216	0.0379	0.0426	21
700	4526	2006-01-29	1	2006	0	128	97	245	0.0458	0.0347	22
701	4567	2006-02-05	2	2006	0	159	126	231	0.0572	0.0453	23
702	4640	2006-02-12	2	2006	0	193	143	263	0.0659	0.0488	24
703	4654	2006-02-19	2	2006	0	212	157	244	0.0682	0.0505	25
704	4720	2006-02-26	2	2006	0	218	228	263	0.0729	0.0762	26
705	4595	2006-03-05	3	2006	0	276	244	191	0.0901	0.0797	27
706	4530	2006-03-12	3	2006	0	318	317	260	0.1015	0.1011	28
707	4572	2006-03-19	3	2006	0	372	255	286	0.1196	0.082	29
708	4597	2006-03-26	3	2006	0	418	192	183	0.1409	0.0647	30
709	4320	2006-04-02	4	2006	0	410	177	202	0.1317	0.0569	31
710	4496	2006-04-09	4	2006	0	358	133	212	0.1232	0.0458	32
711	4363	2006-04-16	4	2006	0	266	86	171	0.1097	0.0355	33
712	4315	2006-04-23	4	2006	0	209	61	136	0.1101	0.0321	34
713	4547	2006-04-30	4	2006	0	112	57	136	0.0615	0.0313	35
714	4306	2006-05-07	5	2006	0	68	28	99	0.0415	0.0171	36
715	4349	2006-05-14	5	2006	0	68	6	57	0.0633	0.0056	37
716	4202	2006-05-21	5	2006	0	31	8	85	0.0248	0.0064	38
717	4233	2006-05-28	5	2006	0	11	6	55	0.01	0.0054	39
718	4167	2006-06-04	6	2006	0	7	3	66	0.0074	0.0032	40
719	4111	2006-06-11	6	2006	0	4	1	38	0.0048	0.0012	41
720	4215	2006-06-18	6	2006	0	3	0	40	0.0038	0	42
721	4175	2006-06-25	6	2006	0	1	2	44	0.0011	0.0022	43
722	4127	2006-07-02	7	2006	0	0	2	28	0	0.0032	44
723	4056	2006-07-09	7	2006	0	3	1	25	0.0043	0.0014	45
724	4082	2006-07-16	7	2006	0	0	0	20	0	0	46
725	4124	2006-07-23	7	2006	0	0	0	27	0	0	47
726	4158	2006-07-30	7	2006	0	0	0	23	0	0	48
727	4142	2006-08-06	8	2006	0	0	0	20	0	0	49
728	4177	2006-08-13	8	2006	0	1	0	12	0.0016	0	50
729	4090	2006-08-20	8	2006	0	0	0	16	0	0	51
730	4113	2006-08-27	8	2006	0	0	0	11	0	0	52
731	4237	2006-09-03	9	2007	0	0	0	16	0	0	1
732	4150	2006-09-10	9	2007	0	4	0	10	0.0051	0	2
733	4181	2006-09-17	9	2007	0	1	0	16	0.001	0	3
734	4208	2006-09-24	9	2007	0	2	0	15	0.0017	0	4
735	4258	2006-10-01	10	2007	0	0	1	24	0	0.001	5
736	4528	2006-10-08	10	2007	0	2	0	42	0.0017	0	6
737	4488	2006-10-15	10	2007	0	1	0	59	0.0008	0	7
738	4473	2006-10-22	10	2007	0	4	0	65	0.0031	0	8
739	4514	2006-10-29	10	2007	0	7	0	117	0.0049	0	9
740	4576	2006-11-05	11	2007	0	12	0	187	0.0094	0	10
741	4551	2006-11-12	11	2007	0	11	1	234	0.0072	0.0007	11
742	4359	2006-11-19	11	2007	0	29	0	321	0.0175	0	12
743	4384	2006-11-26	11	2007	0	35	0	414	0.0179	0	13
744	4670	2006-12-03	12	2007	0	91	2	619	0.0395	0.0009	14
745	4679	2006-12-10	12	2007	0	162	0	638	0.0664	0	15
746	4636	2006-12-17	12	2007	0	167	3	739	0.0566	0.001	16
747	4707	2006-12-24	12	2007	0	112	1	790	0.0426	0.0004	17
748	4971	2006-12-31	12	2007	1	130	0	788	0.0422	0	18
749	4905	2007-01-07	1	2007	0	196	8	781	0.062	0.0025	19
750	4985	2007-01-14	1	2007	0	191	5	584	0.0651	0.0017	20
751	4961	2007-01-21	1	2007	0	227	12	393	0.0786	0.0042	21
752	4953	2007-01-28	1	2007	0	368	17	504	0.1064	0.0049	22
753	5043	2007-02-04	2	2007	0	412	18	402	0.1231	0.0054	23
754	5124	2007-02-11	2	2007	0	595	20	340	0.1616	0.0054	24
755	5029	2007-02-18	2	2007	0	601	38	293	0.1652	0.0104	25
756	5011	2007-02-25	2	2007	0	803	45	275	0.1893	0.0106	26
757	4954	2007-03-04	3	2007	0	874	68	254	0.1978	0.0154	27
758	4903	2007-03-11	3	2007	0	633	59	202	0.161	0.015	28
759	4767	2007-03-18	3	2007	0	367	86	162	0.1129	0.0264	29
760	4560	2007-03-25	3	2007	0	288	91	118	0.104	0.0329	30
761	4533	2007-04-01	4	2007	0	186	99	101	0.0704	0.0375	31
762	4515	2007-04-08	4	2007	0	88	103	81	0.0389	0.0456	32
763	4643	2007-04-15	4	2007	0	73	82	72	0.0341	0.0383	33
764	4445	2007-04-22	4	2007	0	41	78	56	0.02	0.0381	34
765	4367	2007-04-29	4	2007	0	31	54	48	0.0181	0.0315	35
766	4442	2007-05-06	5	2007	0	11	45	27	0.0068	0.028	36
767	4324	2007-05-13	5	2007	0	10	23	15	0.0082	0.0188	37
768	4360	2007-05-20	5	2007	0	7	16	14	0.0062	0.0141	38
769	4403	2007-05-27	5	2007	0	1	3	8	0.0009	0.0026	39
770	4228	2007-06-03	6	2007	0	2	7	13	0.0023	0.0079	40
771	4256	2007-06-10	6	2007	0	4	4	9	0.0047	0.0047	41
772	4192	2007-06-17	6	2007	0	3	3	3	0.0037	0.0037	42
773	4257	2007-06-24	6	2007	0	1	0	3	0.0012	0	43
774	4150	2007-07-01	7	2007	0	0	0	1	0	0	44
775	4429	2007-07-08	7	2007	0	0	1	3	0	0.0014	45
776	4120	2007-07-15	7	2007	0	3	0	4	0.0048	0	46
777	4270	2007-07-22	7	2007	0	0	0	1	0	0	47
778	4227	2007-07-29	7	2007	0	0	0	1	0	0	48
779	4053	2007-08-05	8	2007	0	3	0	3	0.0046	0	49
780	4091	2007-08-12	8	2007	0	0	0	0	0	0	50
781	4186	2007-08-19	8	2007	0	1	0	4	0.0014	0	51
782	4024	2007-08-26	8	2007	0	2	0	0	0.0034	0	52
783	4274	2007-09-02	9	2008	0	0	0	0	0	0	1
784	4203	2007-09-09	9	2008	0	0	0	1	0	0	2
785	4298	2007-09-16	9	2008	0	1	0	4	0.0012	0	3
786	4300	2007-09-23	9	2008	0	1	0	2	0.0012	0	4
787	4340	2007-09-30	9	2008	0	2	0	7	0.0022	0	5
788	4284	2007-10-07	10	2008	0	0	1	9	0	0.0009	6
789	4327	2007-10-14	10	2008	0	9	1	16	0.0067	0.0007	7
790	4349	2007-10-21	10	2008	0	0	0	20	0	0	8
791	4476	2007-10-28	10	2008	0	2	0	38	0.0015	0	9
792	4573	2007-11-04	11	2008	0	3	2	32	0.002	0.0013	10
793	4434	2007-11-11	11	2008	0	1	2	61	0.0006	0.0013	11
794	4512	2007-11-18	11	2008	0	10	3	86	0.0057	0.0017	12
795	4529	2007-11-25	11	2008	0	8	2	110	0.0044	0.0011	13
796	4760	2007-12-02	12	2008	0	45	4	131	0.0201	0.0018	14
797	4831	2007-12-09	12	2008	0	47	20	185	0.0207	0.0088	15
798	4841	2007-12-16	12	2008	0	112	35	228	0.0445	0.0139	16
799	4933	2007-12-23	12	2008	0	86	21	321	0.0448	0.0109	17
800	4864	2007-12-30	12	2008	1	241	51	471	0.087	0.0184	18
801	4875	2008-01-06	1	2008	0	205	62	454	0.0535	0.0162	19
802	4786	2008-01-13	1	2008	0	238	61	483	0.0626	0.016	20
803	4722	2008-01-20	1	2008	0	245	106	418	0.0628	0.0272	21
804	4894	2008-01-27	1	2008	0	352	156	437	0.0839	0.0372	22
805	4890	2008-02-03	2	2008	0	316	171	617	0.0671	0.0363	23
806	4826	2008-02-10	2	2008	0	395	212	522	0.0852	0.0457	24
807	4735	2008-02-17	2	2008	0	478	281	501	0.1027	0.0604	25
808	4893	2008-02-24	2	2008	0	531	338	514	0.1031	0.0656	26
809	4980	2008-03-02	3	2008	0	539	341	476	0.1063	0.0673	27
810	4935	2008-03-09	3	2008	0	422	376	366	0.0847	0.0754	28
811	4701	2008-03-16	3	2008	0	510	381	331	0.1071	0.08	29
812	4856	2008-03-23	3	2008	0	397	383	333	0.0823	0.0794	30
813	4922	2008-03-30	3	2008	0	437	445	284	0.0876	0.0892	31
814	4940	2008-04-06	4	2008	0	421	474	264	0.0852	0.096	32
815	4825	2008-04-13	4	2008	0	354	418	258	0.0773	0.0913	33
816	4754	2008-04-20	4	2008	0	230	332	167	0.0546	0.0789	34
817	4667	2008-04-27	4	2008	0	170	229	169	0.0451	0.0608	35
818	4573	2008-05-04	5	2008	0	102	148	151	0.0372	0.054	36
819	4581	2008-05-11	5	2008	0	57	58	139	0.0248	0.0252	37
820	4404	2008-05-18	5	2008	0	23	26	98	0.0119	0.0135	38
821	4307	2008-05-25	5	2008	0	21	30	85	0.0123	0.0176	39
822	4306	2008-06-01	6	2008	0	14	19	44	0.0087	0.0118	40
823	4302	2008-06-08	6	2008	0	8	4	35	0.0071	0.0036	41
824	4239	2008-06-15	6	2008	0	5	3	33	0.0047	0.0028	42
825	4277	2008-06-22	6	2008	0	3	1	14	0.0032	0.0011	43
826	4197	2008-06-29	6	2008	0	4	0	28	0.0052	0	44
827	4353	2008-07-06	7	2008	0	2	0	16	0.0026	0	45
828	4219	2008-07-13	7	2008	0	1	1	33	0.0013	0.0013	46
829	4202	2008-07-20	7	2008	0	0	1	21	0	0.0012	47
830	4193	2008-07-27	7	2008	0	0	0	16	0	0	48
831	4123	2008-08-03	8	2008	0	0	1	14	0	0.0018	49
832	4306	2008-08-10	8	2008	0	3	1	11	0.0043	0.0014	50
833	4114	2008-08-17	8	2008	0	0	2	9	0	0.003	51
834	4238	2008-08-24	8	2008	0	1	1	10	0.0017	0.0017	52
835	4312	2008-08-31	8	2008	0	0	0	12	0	0	53
836	4395	2008-09-07	9	2009	0	0	1	11	0	0.0012	1
837	4263	2008-09-14	9	2009	0	0	0	11	0	0	2
838	4222	2008-09-21	9	2009	0	2	2	16	0.0021	0.0021	3
839	4373	2008-09-28	9	2009	0	1	1	19	0.0009	0.0009	4
840	4508	2008-10-05	10	2009	0	0	0	13	0	0	5
841	4621	2008-10-12	10	2009	0	0	1	21	0	0.0009	6
842	4588	2008-10-19	10	2009	0	3	0	34	0.0024	0	7
843	4599	2008-10-26	10	2009	0	2	1	33	0.0015	0.0007	8
844	4578	2008-11-02	11	2009	0	5	2	51	0.0033	0.0013	9
845	4618	2008-11-09	11	2009	0	7	3	49	0.0048	0.0021	10
846	4610	2008-11-16	11	2009	0	16	4	114	0.0091	0.0023	11
847	4807	2008-11-23	11	2009	0	10	7	139	0.0053	0.0037	12
848	4651	2008-11-30	11	2009	0	8	12	185	0.0038	0.0057	13
849	4763	2008-12-07	12	2009	0	16	16	249	0.0078	0.0078	14
850	4643	2008-12-14	12	2009	0	20	12	301	0.0086	0.0052	15
851	5017	2008-12-21	12	2009	0	23	32	324	0.0114	0.0159	16
852	5189	2008-12-28	12	2009	0	43	44	463	0.0163	0.0167	17
853	5064	2009-01-04	1	2009	1	66	52	534	0.02	0.0157	18
854	5058	2009-01-11	1	2009	0	112	58	565	0.0357	0.0185	19
855	5076	2009-01-18	1	2009	0	153	103	577	0.0443	0.0298	20
856	4784	2009-01-25	1	2009	0	191	147	577	0.0552	0.0425	21
857	4824	2009-02-01	2	2009	0	324	244	780	0.0666	0.0502	22
858	4769	2009-02-08	2	2009	0	422	323	851	0.0799	0.0612	23
859	4815	2009-02-15	2	2009	0	519	406	767	0.0956	0.0748	24
860	4848	2009-02-22	2	2009	0	583	434	725	0.0977	0.0728	25
861	4825	2009-03-01	3	2009	0	651	441	570	0.1108	0.075	26
862	4844	2009-03-08	3	2009	0	561	323	453	0.1028	0.0592	27
863	4724	2009-03-15	3	2009	0	551	299	358	0.1161	0.063	28
864	4738	2009-03-22	3	2009	0	488	230	292	0.0812	0.0383	29
865	4694	2009-03-29	3	2009	0	338	171	309	0.0808	0.0409	30
866	4507	2009-04-05	4	2009	0	225	129	226	0.0668	0.0383	31
867	4632	2009-04-12	4	2009	0	194	90	197	0.0624	0.029	32
868	4611	2009-04-19	4	2009	0	159	40	160	0.0433	0.0109	33
869	4575	2009-04-26	4	2009	0	275	84	123	0.0308	0.0094	34
