# Supplementary material for: Estimating Influenza Deaths in Canada, 1992–2009
Source: PLoS One. 2013 Nov 27;8(11):e80481. doi: 10.1371/journal.pone.0080481 (PMC3842334; doi:10.1371/journal.pone.0080481)
Supplement: Table S2 — Description of variable names. (XLSX) [file pone.0080481.s002.xlsx]

## Sheet: Table S2
Table S2: Description of variable names
Variable Name	Description	Source
WEEK	Week, sequentially numbered
COUNT	# of weekly deaths	Canadian Vital Statistics - Death Database. Statistics Canada
DEATHDT	Date corresponding to the week
MONTH	Month (1=Jan, 12=Dec)
YRSEAS	Year of Flu Season starting in September
JAN1	Week of Jan 1st
FLUA	# influenza A positive tests	Public Health Agency of Canada, http://www.phac-aspc.gc.ca/fluwatch/index-eng.php
FLUB	# influenza B positive tests	Public Health Agency of Canada, http://www.phac-aspc.gc.ca/fluwatch/index-eng.php
RSVPOS	# RSV positive tests	Public Health Agency of Canada, http://www.phac-aspc.gc.ca/fluwatch/index-eng.php
PCTA	% of tests positive for influenza A
PCTB	% of tests positive for influenza B
WEEKOFYRS	Week of Year, starting in September
